# Supplementary material for: Exceptionally selective voltage-sensor trapping of NaV1.5 channels by Mg-protoporphyrin impairs cancer cell migration
Source: Sci Rep. 2026 Jan 29;16:4085. doi: 10.1038/s41598-026-37492-0 (PMC12855270; doi:10.1038/s41598-026-37492-0)
Supplement: Supplementary file 2 — Supplementary Material 2 [file 41598_2026_37492_MOESM2_ESM.zip]

Archive with 2 entries (2 files):
- MgPpIX_Movies.pptx
- __MACOSX/._MgPpIX_Movies.pptx
